# Supplementary material for: A New LC-MS/MS-Based Method for the Simultaneous Detection of α-Tocopherol and Its Long-Chain Metabolites in Plasma Samples Using Stable Isotope Dilution Analysis
Source: Pharmaceuticals (Basel). 2024 Oct 22;17(11):1405. doi: 10.3390/ph17111405 (PMC11597593; doi:10.3390/ph17111405)
Supplement: Supplementary file 1 [file pharmaceuticals-17-01405-s001.zip]

Archive with 1 entries (1 files):
- pharmaceuticals-3243152-supplementary.pdf
